# Supplementary material for: Genome-wide dynamic transcriptional profiling in clostridium beijerinckii NCIMB 8052 using single-nucleotide resolution RNA-Seq
Source: BMC Genomics. 2012 Mar 20;13:102. doi: 10.1186/1471-2164-13-102 (PMC3395874; doi:10.1186/1471-2164-13-102)
Supplement: Additional file 1 — The genes with Z-score > 1.7 in each sample. [file 1471-2164-13-102-S1.XLS]

## Sheet: sample A
Table S1 The genes with Z-score > 1.7 in each sample. (Sample A)
ID	Z-score (> 1.7)	Product description
Cbei_0021	1.78094	ABC transporter related
Cbei_0046	2.02587	isoleucyl-tRNA synthetase
Cbei_0087	1.90556	peptidylprolyl isomerase
Cbei_0131	1.96033	cysteinyl-tRNA synthetase
Cbei_0136	1.79656	elongation factor Tu
Cbei_0138	1.72391	preprotein translocase subunit SecE
Cbei_0139	1.76277	transcription antitermination protein NusG
Cbei_0141	1.98444	50S ribosomal protein L1
Cbei_0142	1.96375	50S ribosomal protein L10
Cbei_0143	1.9366	ribosomal protein L7/L12
Cbei_0144	1.8084	DNA-directed RNA polymerase subunit beta
Cbei_0146	1.88226	30S ribosomal protein S12
Cbei_0147	1.99813	30S ribosomal protein S7
Cbei_0148	1.75912	elongation factor G
Cbei_0150	1.94278	30S ribosomal protein S10
Cbei_0151	1.80038	50S ribosomal protein L3
Cbei_0152	1.87247	50S ribosomal protein L4
Cbei_0155	1.83512	30S ribosomal protein S19
Cbei_0157	1.83398	30S ribosomal protein S3
Cbei_0158	1.89441	50S ribosomal protein L16
Cbei_0159	1.85152	50S ribosomal protein L29
Cbei_0161	1.93083	50S ribosomal protein L14
Cbei_0165	1.74579	30S ribosomal protein S8
Cbei_0166	1.76619	50S ribosomal protein L6
Cbei_0168	1.81085	30S ribosomal protein S5
Cbei_0169	1.77878	50S ribosomal protein L30
Cbei_0170	1.93087	50S ribosomal protein L15
Cbei_0172	1.7535	adenylate kinase
Cbei_0173	1.87685	methionine aminopeptidase, type I
Cbei_0178	1.71167	30S ribosomal protein S11
Cbei_0179	1.79093	30S ribosomal protein S4
Cbei_0180	1.91573	DNA-directed RNA polymerase subunit alpha
Cbei_0181	1.95538	50S ribosomal protein L17
Cbei_0187	1.74781	30S ribosomal protein S9
Cbei_0195	1.7216	ribonucleotide-diphosphate reductase subunit beta
Cbei_0247	1.85322	serine O-acetyltransferase
Cbei_0389	1.93866	glutathione peroxidase
Cbei_0398	1.75017	CTP synthetase
Cbei_0434	1.87215	peptide chain release factor 2
Cbei_0439	1.7838	RNA-binding S1 domain-containing protein
Cbei_0466	1.97789	DeoR family transcriptional regulator
Cbei_0469	1.71457	hypothetical protein
Cbei_0499	1.74924	cell cycle protein
Cbei_0507	1.75039	ribonuclease
Cbei_0508	1.90051	50S ribosomal protein L21
Cbei_0509	1.86501	hypothetical protein
Cbei_0510	1.75518	50S ribosomal protein L27
Cbei_0575	1.79647	hypothetical protein
Cbei_0581	1.70308	D-alanine--D-alanine ligase
Cbei_0593	1.72201	tRNA/rRNA methyltransferase (SpoU)
Cbei_0594	1.7084	degV family protein
Cbei_0657	1.74095	methyltransferase type 11
Cbei_0779	1.97959	MarR family transcriptional regulator
Cbei_0936	1.88491	LrgA family protein
Cbei_0995	1.7876	TPR repeat-containing protein
Cbei_1003	1.83914	orotidine 5'-phosphate decarboxylase
Cbei_1014	1.8004	L-lactate dehydrogenase
Cbei_1016	1.9517	hypothetical protein
Cbei_1038	1.81882	putative sulfonate/nitrate transport system substrate-binding protein
Cbei_1071	1.72527	3-ketoacyl-(acyl-carrier-protein) reductase
Cbei_1113	1.88843	peptidase U32
Cbei_1125	1.77528	two component transcriptional regulator
Cbei_1133	1.79673	hypothetical protein
Cbei_1134	1.8476	GTP-binding protein EngA
Cbei_1144	1.75678	primosome assembly protein PriA
Cbei_1175	1.74045	signal recognition particle protein
Cbei_1181	1.71034	ribosomal biogenesis GTPase
Cbei_1187	1.77441	transcriptional repressor CodY
Cbei_1188	1.9833	30S ribosomal protein S2
Cbei_1189	1.85052	elongation factor Ts
Cbei_1240	1.95072	hypothetical protein
Cbei_1257	1.74481	precorrin-3B C17-methyltransferase
Cbei_1293	1.73463	threonine synthase
Cbei_1326	1.80857	trigger factor
Cbei_1391	1.88181	methyl-accepting chemotaxis sensory transducer
Cbei_1427	1.90962	glutamyl-tRNA synthetase
Cbei_1531	1.74935	Holliday junction DNA helicase RuvB
Cbei_1564	1.93013	ABC transporter related
Cbei_1569	1.94896	translation initiation factor IF-3
Cbei_1570	1.90278	50S ribosomal protein L35
Cbei_1571	1.93949	50S ribosomal protein L20
Cbei_1690	1.85837	elongation factor P
Cbei_1772	1.74233	HAD family hydrolase
Cbei_1782	1.74761	valyl-tRNA synthetase
Cbei_1799	1.88548	methyltransferase type 11
Cbei_1800	1.79911	Hsp33-like chaperonin
Cbei_2073	1.83225	histidine kinase
Cbei_2126	1.69599	aspartyl-tRNA synthetase
Cbei_2258	1.86999	sterol 3-beta-glucosyltransferase
Cbei_2321	1.81975	alpha,alpha-phosphotrehalase
Cbei_2410	1.76912	flavodoxin
Cbei_2432	1.8664	phosphoribosylpyrophosphate synthetase
Cbei_2513	1.75355	extracellular solute-binding protein
Cbei_2555	1.79254	tRNA-i(6)A37 thiotransferase enzyme MiaB
Cbei_2674	1.719	ribosomal protein S21
Cbei_3046	1.77551	NADPH-dependent FMN reductase
Cbei_3307	1.84653	beta-lactamase domain-containing protein
Cbei_3320	1.82356	methyl-accepting chemotaxis sensory transducer
Cbei_3330	1.96164	type I phosphodiesterase/nucleotide pyrophosphatase
Cbei_3333	1.79681	binding-protein-dependent transport systems inner membrane component
Cbei_3363	1.70567	MgtE intracellular region
Cbei_3448	1.80167	hypothetical protein
Cbei_3535	1.84438	hypothetical protein
Cbei_3763	1.70833	periplasmic binding protein
Cbei_3915	1.71812	MarR family transcriptional regulator
Cbei_4019	1.70388	CheA signal transduction histidine kinase
Cbei_4031	1.75016	radical SAM domain-containing protein
Cbei_4088	1.92736	amino acid permease
Cbei_4122	1.86819	hypothetical protein
Cbei_4154	1.79821	Orn/Lys/Arg decarboxylase, major region
Cbei_4157	1.80579	radical SAM domain-containing protein
Cbei_4227	1.78801	GTP-binding protein, HSR1-related
Cbei_4252	1.70852	flagellar biosynthesis regulator FlhF
Cbei_4323	1.79656	DNA topoisomerase IV subunit A
Cbei_4338	1.79427	cytidyltransferase-like protein
Cbei_4339	1.91221	nucleotidyl transferase
Cbei_4467	1.7607	Cof-like hydrolase
Cbei_4621	1.79219	glycosyl transferase, group 1
Cbei_4626	1.72446	glycosyl transferase, group 1
Cbei_4644	1.82988	transketolase
Cbei_4690	1.74724	membrane spanning protein
Cbei_4694	2.00021	nucleotidyl transferase
Cbei_4695	2.01591	choline/ethanolamine kinase
Cbei_4704	1.92833	glycoside hydrolase family protein
Cbei_4716	1.86918	peptide chain release factor 3
Cbei_4721	1.75944	cell wall/surface repeat-containing protein
Cbei_4779	1.74322	ABC transporter related
Cbei_4783	1.7745	ATP-dependent metalloprotease FtsH
Cbei_4807	1.73587	RpiR family transcriptional regulator
Cbei_4840	1.73855	helix-turn-helix domain-containing protein
Cbei_4912	2.00214	PTS system mannose/fructose/sorbose family IIC subunit
Cbei_4918	1.78979	methyl-accepting chemotaxis sensory transducer
Cbei_5029	1.87083	DEAD/DEAH box helicase domain-containing protein
Cbei_5038	1.70934	hypothetical protein
Cbei_5084	1.84969	30S ribosomal protein S18
Cbei_5085	1.85914	single-strand binding protein
Cbei_5086	1.97073	30S ribosomal protein S6
Cbei_5101	1.73038	putative inner membrane protein translocase component YidC
Cbei_5102	1.86763	hypothetical protein
Cbei_5103	1.80644	ribonuclease P
Cbei_5104	1.74118	50S ribosomal protein L34

## Sheet: sample B
Table S1 The genes with Z-score > 1.7 in each sample. (Sample B)
ID	Z-score (> 1.7)	Product description
Cbei_0260	1.94191	EmrB/QacA family drug resistance transporter
Cbei_0262	1.84519	ABC transporter related
Cbei_0263	1.72338	hypothetical protein
Cbei_0662	1.97249	putative oxidoreductase
Cbei_1044	1.71785	NAD+ synthetase
Cbei_1058	1.7238	phosphoribosylglycinamide formyltransferase
Cbei_1059	1.76765	bifunctional phosphoribosylaminoimidazolecarboxamide formyltransferase/IMP cyclohydrolase
Cbei_1060	1.71832	phosphoribosylamine--glycine ligase
Cbei_1090	1.76118	AMP-dependent synthetase and ligase
Cbei_1264	1.92067	hypothetical protein
Cbei_1297	1.77935	hypothetical protein
Cbei_1343	1.91367	hypothetical protein
Cbei_1532	1.71677	S-adenosylmethionine:tRNA ribosyltransferase-isomerase
Cbei_1553	1.70278	multi-sensor signal transduction histidine kinase
Cbei_1674	1.81106	hypothetical protein
Cbei_1927	1.88932	NADH:flavin oxidoreductase/NADH oxidase
Cbei_2105	1.70663	GCN5-related N-acetyltransferase
Cbei_2158	1.70684	rubredoxin-type Fe(Cys)4 protein
Cbei_2174	1.90132	arsenate reductase and related
Cbei_2175	1.87929	2-isopropylmalate synthase
Cbei_2221	1.82705	BadM/Rrf2 family transcriptional regulator
Cbei_2477	1.84908	acriflavin resistance protein
Cbei_2711	1.90168	transcriptional antiterminator, BglG
Cbei_2731	1.72265	NADH:flavin oxidoreductase/NADH oxidase
Cbei_2772	1.78557	ABC transporter related
Cbei_2786	1.75002	PAS/PAC sensor signal transduction histidine kinase
Cbei_2807	1.84261	hypothetical protein
Cbei_2809	1.72405	hypothetical protein
Cbei_3049	1.9316	ABC transporter related
Cbei_3170	1.74639	hypothetical protein
Cbei_3233	1.70378	glyoxalase/bleomycin resistance protein/dioxygenase
Cbei_3336	1.95947	EmrB/QacA family drug resistance transporter
Cbei_3375	1.82656	AbrB family transcriptional regulator
Cbei_3417	1.77905	hypothetical protein
Cbei_3624	1.81602	hypothetical protein
Cbei_3684	1.73956	AAA ATPase
Cbei_3921	1.78247	hypothetical protein
Cbei_3976	1.73088	hypothetical protein
Cbei_4400	1.82746	Serine/threonine protein phosphatase-like protein
Cbei_4466	1.83141	methyl-accepting chemotaxis sensory transducer
Cbei_4486	1.82556	periplasmic binding protein/LacI transcriptional regulator
Cbei_4580	1.87356	LytTR family two component transcriptional regulator
Cbei_4698	1.84594	cell wall hydrolase/autolysin
Cbei_4752	1.73616	dTDP-4-dehydrorhamnose reductase

## Sheet: sample C
Table S1 The genes with Z-score > 1.7 in each sample. (Sample C)
ID	Z-score (> 1.7)	Product description
Cbei_0017	1.7791	histidine kinase
Cbei_0023	1.77612	hemolysin III family channel protein
Cbei_0092	1.83483	RNA-binding S4 domain-containing protein
Cbei_0098	1.81443	tRNA(Ile)-lysidine synthetase
Cbei_0197	1.74333	TPR repeat-containing protein
Cbei_0285	1.76073	glycogen/starch/alpha-glucan phosphorylase
Cbei_0449	1.73853	glycosy hydrolase family protein
Cbei_0464	1.71518	hypothetical protein
Cbei_0554	1.73939	carbon starvation protein CstA
Cbei_0559	1.85339	hypothetical protein
Cbei_0587	1.9242	TetR family transcriptional regulator
Cbei_0743	1.73884	FliB family protein
Cbei_0756	1.79124	ErfK/YbiS/YcfS/YnhG family protein
Cbei_0758	1.94118	phosphotransferase system, lactose/cellobiose-specific IIB subunit
Cbei_0809	1.89928	TspO and MBR like protein
Cbei_0837	1.74147	histidine triad (HIT) protein
Cbei_0883	1.74937	hypothetical protein
Cbei_0999	1.70295	beta-lactamase, putative
Cbei_1005	1.74801	dihydroorotate dehydrogenase 1B
Cbei_1010	1.73739	pyruvate formate-lyase activating enzyme
Cbei_1026	1.73978	hypothetical protein
Cbei_1084	1.76085
Cbei_1101	1.71727	hypothetical protein
Cbei_1150	1.83242	protein phosphatase 2C-like protein
Cbei_1224	1.9464	riboflavin biosynthesis protein RibD
Cbei_1227	1.91853	6,7-dimethyl-8-ribityllumazine synthase
Cbei_1474	1.79111	branched-chain amino acid transport system II carrier protein
Cbei_1541	1.87169	D-tyrosyl-tRNA(Tyr) deacylase
Cbei_1580	1.77863	UDP-N-acetylmuramoylalanyl-D-glutamate--2, 6-diaminopimelate ligase
Cbei_1656	1.76194	baseplate J family protein
Cbei_1679	1.94535	MgtC/SapB transporter
Cbei_1719	1.75176	phosphoglycerate mutase
Cbei_1784	1.91344	FolC bifunctional protein
Cbei_1876	1.7278	segregation and condensation protein B
Cbei_1926	1.82611	PadR-like family transcriptional regulator
Cbei_1946	1.72765	D-isomer specific 2-hydroxyacid dehydrogenase, NAD-binding
Cbei_1948	1.88346	hypothetical protein
Cbei_2131	1.76328	cell wall binding repeat-containing protein
Cbei_2418	1.96662	Ppx/GppA phosphatase
Cbei_2488	1.73571	hypothetical protein
Cbei_2548	1.84027	hypothetical protein
Cbei_2753	1.79106	glycerol dehydrogenase
Cbei_2797	1.76593	cell wall binding repeat-containing protein
Cbei_2862	1.80542	epocide hydrolase domain-containing protein
Cbei_2882	1.74919	hypothetical protein
Cbei_2911	1.86382	GCN5-related N-acetyltransferase
Cbei_2931	1.73949	TetR family transcriptional regulator
Cbei_3196	1.84778	hypothetical protein
Cbei_3240	1.81869	cupin 2 domain-containing protein
Cbei_3274	1.94443	transcriptional antiterminator, BglG
Cbei_3416	1.84748	hypothetical protein
Cbei_3458	1.78107	acetyltransferase
Cbei_3551	1.78952	hypothetical protein
Cbei_3665	1.9016	histidine kinase
Cbei_3724	1.7281	2,5-didehydrogluconate reductase
Cbei_3825	1.93525	ABC transporter permease protein
Cbei_3913	1.73929	pentapeptide repeat-containing protein
Cbei_3951	1.73773	hypothetical protein
Cbei_3957	1.79909	hypothetical protein
Cbei_3989	1.7449	Beta-ketoacyl synthase-like protein
Cbei_4216	1.78086	putative type IV pilin
Cbei_4217	1.72453	type II secretion system protein
Cbei_4224	1.71634	GntR family transcriptional regulator
Cbei_4226	1.70158	hypothetical protein
Cbei_4231	1.75503	hypothetical protein
Cbei_4244	1.87765	cell wall binding repeat-containing protein
Cbei_4314	1.71041	HAD family hydrolase
Cbei_4322	2.01133	DJ-1 family protein
Cbei_4329	1.81597	hypothetical protein
Cbei_4340	1.79134	hypothetical protein
Cbei_4541	1.74047	fructose-1,6-bisphosphatase
Cbei_4596	1.88188	hypothetical protein
Cbei_4652	1.8457	Cof-like hydrolase
Cbei_4673	1.85246	GDSL family lipase
Cbei_4763	1.75214	cell wall binding repeat-containing protein
Cbei_4785	2.01153	signal peptidase I
Cbei_4808	1.71232	diguanylate cyclase and metal dependent phosphohydrolase
Cbei_4859	1.79152	excinuclease ABC subunit C
Cbei_4862	1.75975	FHA domain-containing protein
Cbei_4901	1.80681	hypothetical protein
Cbei_4946	1.84939	SH3 type 3 domain-containing protein
Cbei_4964	1.76796	extracellular solute-binding protein
Cbei_4986	1.78907	cell wall binding repeat-containing protein
Cbei_5013	1.95714	hypothetical protein

## Sheet: sample D
Table S1 The genes with Z-score > 1.7 in each sample. (Sample D)
ID	Z-score (> 1.7)	Product description
Cbei_0077	1.71978	metallophosphoesterase
Cbei_0198	1.75713	isoaspartyl dipeptidase
Cbei_0306	1.7437	ATPase, P-type (transporting), HAD superfamily, subfamily IC
Cbei_1528	1.7903	hypothetical protein
Cbei_1548	1.74611
Cbei_1728	1.74292	hypothetical protein
Cbei_1961	1.95063	short-chain dehydrogenase/reductase SDR
Cbei_2189	1.78092	nitroreductase
Cbei_2357	1.78385	extracellular solute-binding protein
Cbei_2550	1.85581	pentapeptide repeat-containing protein
Cbei_3269	1.79215	hypothetical protein
Cbei_4342	1.818	ABC transporter related
Cbei_4448	1.87447	monosaccharide-transporting ATPase
Cbei_4478	1.96134	hypothetical protein
Cbei_5067	1.74293	peptidase S8 and S53, subtilisin, kexin, sedolisin

## Sheet: sample E
Table S1 The genes with Z-score > 1.7 in each sample. (Sample E)
ID	Z-score (> 1.7)	Product description
Cbei_0126	1.87881	DNA repair protein RadA
Cbei_0200	1.89027	hypothetical protein
Cbei_0810	1.77371	ATP-dependent protease
Cbei_1116	1.83236	twitching motility protein
Cbei_1315	1.70647	histidine--tRNA ligase
Cbei_1328	1.93234	ATP-dependent protease ATP-binding subunit ClpX
Cbei_1554	1.98347	hypothetical protein
Cbei_1752	1.78743	indole-3-glycerol-phosphate synthase
Cbei_1891	1.91167	tRNA adenylyltransferase
Cbei_2099	1.87207	sigma-54 dependent trancsriptional regulator
Cbei_2139	1.84847	transport system permease protein
Cbei_2311	1.87809	precorrin-8X methylmutase
Cbei_2342	1.97589	aspartate ammonia-lyase
Cbei_2489	1.79084	hypothetical protein
Cbei_2543	1.72052	hypothetical protein
Cbei_2564	1.77676	tRNA delta(2)-isopentenylpyrophosphate transferase
Cbei_2635	1.90027	hypothetical protein
Cbei_3338	1.95386	hypothetical protein
Cbei_3693	1.77574	ABC transporter related
Cbei_3779	1.73351	fumarate reductase/succinate dehydrogenase flavoprotein domain-containing protein
Cbei_3936	1.94665	cell wall binding repeat-containing protein
Cbei_3942	1.76862	GCN5-related N-acetyltransferase
Cbei_4577	1.7686	3-deoxy-7-phosphoheptulonate synthase
Cbei_4800	1.92255	extracellular solute-binding protein
Cbei_4927	1.74478	D-isomer specific 2-hydroxyacid dehydrogenase, NAD-binding

## Sheet: sample F
Table S1 The genes with Z-score > 1.7 in each sample. (Sample F)
ID	Z-score (> 1.7)	Product description
Cbei_0830	1.79943	molecular chaperone DnaK
Cbei_1450	1.88114	CRP/FNR family transcriptional regulator
Cbei_1451	1.86324	rhodanese domain-containing protein
Cbei_1452	1.90845	C_GCAxxG_C_C family protein
Cbei_1905	1.72746	hypothetical protein
Cbei_2699	1.74167	hypothetical protein
Cbei_3090	1.83668	hypothetical protein
Cbei_3293	1.77623	thioredoxin domain-containing protein
Cbei_4516	1.9473	argininosuccinate lyase
Cbei_4518	1.92559	arginine biosynthesis bifunctional protein ArgJ
Cbei_4521	1.87798	ornithine carbamoyltransferase
Cbei_4802	1.73319	heavy metal translocating P-type ATPase
