# Supplementary material for: Genome-wide dynamic transcriptional profiling in clostridium beijerinckii NCIMB 8052 using single-nucleotide resolution RNA-Seq
Source: BMC Genomics. 2012 Mar 20;13:102. doi: 10.1186/1471-2164-13-102 (PMC3395874; doi:10.1186/1471-2164-13-102)
Supplement: Additional file 2 — The top 100 highest expressed genes in samples B and D. [file 1471-2164-13-102-S2.XLS]

## Sheet: sample B
Table S2 The top 100 highest expressed genes in samples B and D. (Sample B)
Number	ID	log2(RPKM)	Product description
1	Cbei_0280	15.8796	hypothetical protein
2	Cbei_4587	15.3026	hypothetical protein
3	Cbei_1416	14.9576	rubrerythrin
4	Cbei_1052	14.4557	hypothetical protein
5	Cbei_3687	14.3553	hypothetical protein
6	Cbei_4289	14.2635	flagellin domain-containing protein
7	Cbei_0118	13.9526	4Fe-4S ferredoxin iron-sulfur binding domain-containing protein
8	Cbei_4760	13.7922	cell wall binding repeat-containing protein
9	Cbei_3348	13.5701	desulfoferrodoxin
10	Cbei_1219	13.5355	phosphotransferase system, phosphocarrier protein HPr
11	Cbei_4719	13.3258	cell wall binding repeat-containing protein
12	Cbei_1166	13.32	hypothetical protein
13	Cbei_0091	13.3159	histone family protein DNA-binding protein
14	Cbei_1903	13.211	fructose-1,6-bisphosphate aldolase, class II
15	Cbei_0597	13.1258	glyceraldehyde-3-phosphate dehydrogenase, type I
16	Cbei_1332	13.026	hypothetical protein
17	Cbei_0839	12.9898	GatB/Yqey domain-containing protein
18	Cbei_1888	12.9131	GRound-like protein
19	Cbei_1167	12.8403	50S ribosomal protein L32
20	Cbei_3090	12.8348	hypothetical protein
21	Cbei_1555	12.8218	hypothetical protein
22	Cbei_1155	12.6154	50S ribosomal protein L28
23	Cbei_3835	12.5302	acetoacetate decarboxylase
24	Cbei_4340	12.5278	hypothetical protein
25	Cbei_4406	12.4749	hypothetical protein
26	Cbei_0474	12.4599	small acid-soluble spore protein, alpha/beta type
27	Cbei_0838	12.4121	30S ribosomal protein S21
28	Cbei_1333	12.3994	hypothetical protein
29	Cbei_0080	12.3804	SpoVG family protein
30	Cbei_0411	12.3425	acetyl-CoA acetyltransferase
31	Cbei_0677	12.3148	EmrB/QacA family drug resistance transporter
32	Cbei_2584	12.2057	hypothetical protein
33	Cbei_4714	12.1991	hypothetical protein
34	Cbei_4123	12.1098	heat shock protein Hsp20
35	Cbei_0401	12.1007	50S ribosomal protein L31
36	Cbei_4950	12.0356	hypothetical protein
37	Cbei_4418	12.0009	RNA-binding region-containing protein (RNP-1)
38	Cbei_1930	11.9839	hypothetical protein
39	Cbei_1343	11.9751	hypothetical protein
40	Cbei_1177	11.9238	hypothetical protein
41	Cbei_1176	11.9089	30S ribosomal protein S16
42	Cbei_1180	11.8927	50S ribosomal protein L19
43	Cbei_2549	11.8391	Ferritin, Dps family protein
44	Cbei_3964	11.8356	CHAP domain-containing protein
45	Cbei_4405	11.7756	hypothetical protein
46	Cbei_4700	11.7337	hypothetical protein
47	Cbei_1826	11.7023	putative RNA polymerase sigma factor SigI
48	Cbei_3275	11.6737	small acid-soluble spore protein, alpha/beta type
49	Cbei_3688	11.6619	hypothetical protein
50	Cbei_1447	11.6227	small acid-soluble spore protein, alpha/beta type
51	Cbei_4067	11.6031	xanthine/uracil/vitamin C permease
52	Cbei_0325	11.5935	3-hydroxybutyryl-CoA dehydrogenase
53	Cbei_3832	11.5659	aldehyde dehydrogenase
54	Cbei_3264	11.5436	small acid-soluble spore protein, alpha/beta type
55	Cbei_2069	11.5281	manganese containing catalase
56	Cbei_5085	11.4654	single-strand binding protein
57	Cbei_2674	11.4632	ribosomal protein S21
58	Cbei_2471	11.4234	small acid-soluble spore protein, alpha/beta type
59	Cbei_1722	11.4031	iron-containing alcohol dehydrogenase
60	Cbei_0660	11.3562	accessory gene regulator B
61	Cbei_0390	11.3545	hypothetical protein
62	Cbei_4318	11.3448	pyruvate flavodoxin/ferredoxin oxidoreductase domain-containing protein
63	Cbei_2345	11.3323	small acid-soluble spore protein, alpha/beta type
64	Cbei_1909	11.3165	membrane -like protein
65	Cbei_0260	11.2189	EmrB/QacA family drug resistance transporter
66	Cbei_3834	11.215	3-oxoacid CoA-transferase, B subunit
67	Cbei_0657	11.2035	methyltransferase type 11
68	Cbei_1237	11.1832	S-ribosylhomocysteinase
69	Cbei_0329	11.1467	chaperonin GroEL
70	Cbei_4317	11.1442	hypothetical protein
71	Cbei_1337	11.1097	hypothetical protein
72	Cbei_2070	11.0988	spore coat peptide assembly protein CotJB
73	Cbei_0821	11.0933	30S ribosomal protein S20
74	Cbei_5086	11.0732	30S ribosomal protein S6
75	Cbei_2158	11.0705	rubredoxin-type Fe(Cys)4 protein
76	Cbei_1779	11.0516	hypothetical protein
77	Cbei_1055	11.0018	phosphoribosylaminoimidazole-succinocarboxamide synthase
78	Cbei_5073	11.0016	hypothetical protein
79	Cbei_4717	10.9879	cell wall binding repeat-containing protein
80	Cbei_0057	10.9537	3D domain-containing protein
81	Cbei_0096	10.9289	hypothetical protein
82	Cbei_1905	10.9146	hypothetical protein
83	Cbei_1105	10.9009	hypothetical protein
84	Cbei_2954	10.8602	cupin 2 domain-containing protein
85	Cbei_1495	10.7956	hypothetical protein
86	Cbei_3833	10.7873	3-oxoacid CoA-transferase, A subunit
87	Cbei_0680	10.7794	O-methyltransferase family protein
88	Cbei_0146	10.7794	30S ribosomal protein S12
89	Cbei_4319	10.7491	flavodoxin
90	Cbei_1169	10.7236	acyl carrier protein
91	Cbei_0082	10.7151	ribose-phosphate pyrophosphokinase
92	Cbei_0328	10.6988	co-chaperonin GroES
93	Cbei_1494	10.6936	hypothetical protein
94	Cbei_0204	10.6847	butyrate kinase
95	Cbei_3695	10.6831	cobalt transport protein CbiM
96	Cbei_5084	10.6794	30S ribosomal protein S18
97	Cbei_4216	10.6614	putative type IV pilin
98	Cbei_0776	10.6534	thioredoxin
99	Cbei_3932	10.6092	alpha/beta hydrolase fold
100	Cbei_1863	10.5754	hypothetical protein
Notes:
*	"Number" represents the rank of the gene based on log2(RPKM);
**	The genes labelled with larger triangles in Figure 3 were highlighted in green.

## Sheet: sample D
Table S2 The top 100 highest expressed genes in samples B and D. (Sample D)
Number	ID	log2(RPKM)	Product description
1	Cbei_1332	16.4515	hypothetical protein
2	Cbei_2069	15.1648	manganese containing catalase; "Spore coat protein COTJC" in C. acetobutylicum.
3	Cbei_1333	15.1274	hypothetical protein
4	Cbei_2070	14.7604	spore coat peptide assembly protein CotJB
5	Cbei_2471	14.638	small acid-soluble spore protein, alpha/beta type
6	Cbei_0474	14.6348	small acid-soluble spore protein, alpha/beta type
7	Cbei_1888	14.5755	GRound-like protein
8	Cbei_3334	14.3828	hypothetical protein
9	Cbei_1930	14.2252	hypothetical protein
10	Cbei_3275	14.1855	small acid-soluble spore protein, alpha/beta type
11	Cbei_2584	14.1439	hypothetical protein
12	Cbei_3264	14.0062	small acid-soluble spore protein, alpha/beta type
13	Cbei_4418	13.9968	RNA-binding region-containing protein (RNP-1)
14	Cbei_2071	13.9561	hypothetical protein
15	Cbei_2583	13.879	hypothetical protein
16	Cbei_4700	13.7402	hypothetical protein
17	Cbei_4719	13.6534	cell wall binding repeat-containing protein
18	Cbei_1863	13.5363	hypothetical protein
19	Cbei_2954	13.5166	cupin 2 domain-containing protein
20	Cbei_1447	13.5162	small acid-soluble spore protein, alpha/beta type
21	Cbei_2600	13.4979	hypothetical protein
22	Cbei_2345	13.4569	small acid-soluble spore protein, alpha/beta type
23	Cbei_0057	13.2544	3D domain-containing protein
24	Cbei_2603	13.1186	triple helix repeat-containing collagen
25	Cbei_3283	13.066	hypothetical protein
26	Cbei_3080	13.0471	small acid-soluble spore protein, alpha/beta type
27	Cbei_3111	12.9901	small acid-soluble spore protein, alpha/beta type
28	Cbei_3149	12.9353	hypothetical protein
29	Cbei_4714	12.9009	hypothetical protein
30	Cbei_3723	12.7777	hypothetical protein
31	Cbei_1779	12.7423	hypothetical protein
32	Cbei_4340	12.7045	hypothetical protein
33	Cbei_1555	12.701	hypothetical protein
34	Cbei_3250	12.584	small acid-soluble spore protein, alpha/beta type
35	Cbei_3932	12.5118	alpha/beta hydrolase fold
36	Cbei_1790	12.3839	single-stranded DNA-binding protein
37	Cbei_3285	12.3702	hypothetical protein
38	Cbei_0591	12.3501	glycoside hydrolase family protein
39	Cbei_0318	12.2729	mannose-1-phosphate guanylyltransferase (GDP)
40	Cbei_0333	12.2678	hypothetical protein
41	Cbei_0641	12.2439	hypothetical protein
42	Cbei_1882	12.2216	hypothetical protein
43	Cbei_0839	12.2151	GatB/Yqey domain-containing protein
44	Cbei_1905	12.1783	hypothetical protein
45	Cbei_3257	12.1472	rubrerythrin
46	Cbei_1416	12.064	rubrerythrin
47	Cbei_2587	12.0591	triple helix repeat-containing collagen
48	Cbei_0088	12.0485	AbrB family transcriptional regulator; "Stage V sporulation protein T, AbrB family" in C. acetobutylicum.
49	Cbei_5085	12.0325	single-strand binding protein
50	Cbei_4587	12.025	hypothetical protein
51	Cbei_1438	12.0177	hypothetical protein
52	Cbei_1052	12.0109	hypothetical protein
53	Cbei_0838	11.9317	30S ribosomal protein S21
54	Cbei_0565	11.855	hypothetical protein
55	Cbei_1870	11.8359	hypothetical protein
56	Cbei_2674	11.7853	ribosomal protein S21
57	Cbei_2589	11.7784	glycosyl transferase family protein
58	Cbei_3090	11.7776	hypothetical protein
59	Cbei_3061	11.7333	hypothetical protein
60	Cbei_0585	11.7016	cysteine desulfurase
61	Cbei_0386	11.6835	glycosyl transferase, group 1
62	Cbei_4760	11.6591	cell wall binding repeat-containing protein
63	Cbei_3256	11.6437	hypothetical protein
64	Cbei_3759	11.6212	FAD linked oxidase domain-containing protein
65	Cbei_4922	11.5356	hypothetical protein
66	Cbei_2552	11.4571	hypothetical protein
67	Cbei_3835	11.4567	acetoacetate decarboxylase
68	Cbei_4216	11.402	putative type IV pilin
69	Cbei_3834	11.3843	3-oxoacid CoA-transferase, B subunit
70	Cbei_0869	11.3721	short-chain dehydrogenase/reductase SDR
71	Cbei_5084	11.3666	30S ribosomal protein S18
72	Cbei_2439	11.3292	cytochrome b5
73	Cbei_4872	11.3041	transcriptional modulator of MazE/toxin, MazF
74	Cbei_0390	11.294	hypothetical protein
75	Cbei_1115	11.2805	sporulation sigma factor SigK
76	Cbei_1856	11.2465	superoxide dismutase
77	Cbei_0280	11.2366	hypothetical protein
78	Cbei_2958	11.2153	thioredoxin
79	Cbei_5086	11.2142	30S ribosomal protein S6
80	Cbei_1334	11.2088	hypothetical protein
81	Cbei_1789	11.2086	polysaccharide deacetylase
82	Cbei_0186	11.2033	50S ribosomal protein L13
83	Cbei_0187	11.1846	30S ribosomal protein S9
84	Cbei_3348	11.154	desulfoferrodoxin
85	Cbei_4232	11.1253	nucleoside-diphosphate kinase
86	Cbei_1909	11.1087	membrane -like protein
87	Cbei_2605	11.1065	hypothetical protein
88	Cbei_0096	11.097	hypothetical protein
89	Cbei_3718	11.0934	hypothetical protein
90	Cbei_3326	11.0891	hypothetical protein
91	Cbei_4689	11.0774	hypothetical protein
92	Cbei_3832	11.0689	aldehyde dehydrogenase
93	Cbei_4873	11.0414	hypothetical protein
94	Cbei_1826	10.9845	putative RNA polymerase sigma factor SigI
95	Cbei_0091	10.9785	histone family protein DNA-binding protein
96	Cbei_0569	10.9542	rubrerythrin
97	Cbei_3302	10.9342	hypothetical protein
98	Cbei_1796	10.9064	dihydrodipicolinate synthase
99	Cbei_1570	10.9023	50S ribosomal protein L35
100	Cbei_1865	10.8647	hypothetical protein
113	Cbei_3833	10.6717	3-oxoacid CoA-transferase, A subunit
Notes:
*	"Number" represents the rank of the gene based on log2(RPKM);
**	The genes labelled with larger triangles in Figure 3 were highlighted in green.
***	The annotation for the orthologs of Cbei_2069 and Cbei_0088 in C. acetobutylicum were highlighted in red.
****	Cbei_3833 (ctfA) ranked at 113rd.
