# Supplementary material for: Genome-wide dynamic transcriptional profiling in clostridium beijerinckii NCIMB 8052 using single-nucleotide resolution RNA-Seq
Source: BMC Genomics. 2012 Mar 20;13:102. doi: 10.1186/1471-2164-13-102 (PMC3395874; doi:10.1186/1471-2164-13-102)
Supplement: Additional file 3 — The expression of the putative alcohol dehydrogenase genes in C. beijerinckii 8052. [file 1471-2164-13-102-S3.XLS]

## Sheet: Sheet1
Table S3 The expression of the putative alcohol dehydrogenase genes in C. beijerinckii 8052.
Number	ID	Product description	Log2RPKM (2h)	Log2RPKM (4.5h)	Log2RPKM (10h)	Log2RPKM (14h)	Log2RPKM (17h)	Log2RPKM (26.5h)
1	Cbei_0223	alcohol dehydrogenase	N.D.*	1.50638	N.D.	N.D.	2.43067	0.777006
2	Cbei_0305	bifunctional acetaldehyde-CoA/alcohol dehydrogenase	3.66148	1.76105	3.64549	5.04574	4.10038	3.28023
3	Cbei_0528	alcohol dehydrogenase	5.06378	2.81717	5.18818	6.09166	5.47842	3.97091
4	Cbei_0544	alcohol dehydrogenase	N.D.	1.48556	1.37	2.26436	1.78095	0.0661425
5	Cbei_0685	alcohol dehydrogenase	8.41654	7.49065	7.606	4.74951	6.70236	5.13786
6	Cbei_0869	short-chain dehydrogenase/reductase SDR	5.67457	8.47464	6.60877	11.3721	10.4219	8.4689
7	Cbei_1464	alcohol dehydrogenase	1.56792	1.43679	5.71355	4.17412	6.00724	5.50922
8	Cbei_1722	iron-containing alcohol dehydrogenase	9.37711	11.4031	10.8523	8.25145	8.23211	9.30406
9	Cbei_1932	iron-containing alcohol dehydrogenase	5.6852	5.40172	6.28616	6.37846	6.58574	5.9369
10	Cbei_1937	iron-containing alcohol dehydrogenase	3.06378	1.34768	1.23212	2.85766	3.27197	0.328801
11	Cbei_2181	iron-containing alcohol dehydrogenase	5.16059	8.34024	6.64464	5.50013	7.47441	7.51288
12	Cbei_2194	iron-containing alcohol dehydrogenase	1.54022	N.D.	N.D.	N.D.	N.D.	-0.0103362
13	Cbei_2243	alcohol dehydrogenase	4.41714	5.12251	5.8011	4.52373	3.52888	3.98549
14	Cbei_2421	iron-containing alcohol dehydrogenase	6.64391	7.30634	7.73969	6.42139	5.54094	5.97336
15	Cbei_3864	alcohol dehydrogenase	4.54022	3.92366	3.07113	4.18788	4.33337	2.76727
16	Cbei_3890	alcohol dehydrogenase	4.51045	7.39759	6.40091	4.8242	7.29941	7.60159
17	Cbei_4053	iron-containing alcohol dehydrogenase	N.D.	N.D.	N.D.	N.D.	N.D.	-0.0717368
18	Cbei_4354	iron-containing alcohol dehydrogenase	6.45955	4.37422	3.95466	3.29489	N.D.	2.27673
19	Cbei_4552	iron-containing alcohol dehydrogenase	2.47506	2.92889	2.52311	2.70769	4.88175	5.25459
20	Cbei_4933	iron-containing alcohol dehydrogenase	1.68874	N.D.	N.D.	1.3364	N.D.	1.13819
Notes: N.D.: not detectable
