# Supplementary material for: Genome-wide dynamic transcriptional profiling in clostridium beijerinckii NCIMB 8052 using single-nucleotide resolution RNA-Seq
Source: BMC Genomics. 2012 Mar 20;13:102. doi: 10.1186/1471-2164-13-102 (PMC3395874; doi:10.1186/1471-2164-13-102)
Supplement: Additional file 4 — The putative signal transduction genes in SOM clusters C8-C10 in C. beijerinckii 8052. [file 1471-2164-13-102-S4.XLS]

## Sheet: Sheet1
Table S4 The putative signal transduction genes in SOM clusters C8-C10 in C. beijerinckii 8052.
ID	Product description	SOM Cluster
Cbei_0017	histidine kinase	C8
Cbei_0084	integral membrane sensor signal transduction histidine kinase	C10
Cbei_0097	sporulation stage II, protein E	C8
Cbei_0219	sigma-54 factor interaction domain-containing protein	C10
Cbei_0525	putative PTS IIA-like nitrogen-regulatory protein PtsN	C8
Cbei_0554	carbon starvation protein CstA	C8
Cbei_0556	,LytTR family two component transcriptional regulator	C10
Cbei_0589	two component transcriptional regulator	C9
Cbei_0590	integral membrane sensor signal transduction histidine kinase	C9
Cbei_0809	TspO and MBR like protein	C8
Cbei_0862	PucR family transcriptional regulator	C9
Cbei_1063	peptidase M56, BlaR1	C9
Cbei_1126	multi-sensor signal transduction histidine kinase	C9
Cbei_1234	histidine kinase internal region	C10
Cbei_1428	methyl-accepting chemotaxis sensory transducer	C9
Cbei_1523	CBS domain-containing protein	C10
Cbei_1667	extracellular solute-binding protein	C9
Cbei_2147	sigma-54 dependent trancsriptional regulator	C9
Cbei_2184	diguanylate phosphodiesterase	C9
Cbei_2249	two component transcriptional regulator	C9
Cbei_2250	histidine kinase	C10
Cbei_2400	two component transcriptional regulator	C10
Cbei_2484	two component transcriptional regulator	C10
Cbei_2485	integral membrane sensor signal transduction histidine kinase	C10
Cbei_2521	Fis family transcriptional regulator	C10
Cbei_2725	response regulator receiver sensor signal transduction histidine kinase	C8
Cbei_2845	two component transcriptional regulator	C8
Cbei_2897	response regulator receiver protein	C8
Cbei_3051	metal dependent phosphohydrolase	C10
Cbei_3253	CRP/FNR family transcriptional regulator	C9
Cbei_3321	integral membrane sensor signal transduction histidine kinase	C9
Cbei_3502	histidine kinase internal region	C8
Cbei_3503	response regulator receiver protein	C8
Cbei_3652	extracellular solute-binding protein	C10
Cbei_3654	response regulator receiver protein	C9
Cbei_3662	integral membrane sensor signal transduction histidine kinase	C10
Cbei_3721	response regulator receiver protein	C9
Cbei_3775	two component transcriptional regulator	C8
Cbei_3866	integral membrane sensor signal transduction histidine kinase	C8
Cbei_3950	LexA family transcriptional regulator	C8
Cbei_3983	PAS/PAC sensor signal transduction histidine kinase	C10
Cbei_4015	response regulator receiver protein	C10
Cbei_4052	signal transduction histidine kinase, LytS	C9
Cbei_4077	methyl-accepting chemotaxis sensory transducer	C9
Cbei_4094	phage shock protein C, PspC	C10
Cbei_4163	metal dependent phosphohydrolase	C10
Cbei_4168	integral membrane sensor signal transduction histidine kinase	C10
Cbei_4174	response regulator receiver	C10
Cbei_4476	transcriptional regulator, CdaR	C9
Cbei_4592	integral membrane sensor signal transduction histidine kinase	C8
Cbei_4701	diguanylate cyclase	C9
Cbei_4821	methyl-accepting chemotaxis sensory transducer	C9
Cbei_4826	response regulator receiver modulated CheB methylesterase	C10
Cbei_4828	methyl-accepting chemotaxis sensory transducer	C10
